# Supplementary material for: Antimalarial Activity of Tri- and Tetra-Substituted Anilino Pyrazoles
Source: Molecules. 2023 Feb 10;28(4):1712. doi: 10.3390/molecules28041712 (PMC9964722; doi:10.3390/molecules28041712)
Supplement: Supplementary file 1 [file molecules-28-01712-s001.zip]

Archive with 1 entries (1 files):
- molecules-2197390-supplementary.docx
